# Supplementary material for: Expression of Modified Snowdrop Lectin (Galanthus nivalis Agglutinin) Protein Confers Aphids and Plutella xylostella Resistance in Arabidopsis and Cotton
Source: Genes (Basel). 2022 Jun 29;13(7):1169. doi: 10.3390/genes13071169 (PMC9316576; doi:10.3390/genes13071169)
Supplement: Supplementary file 1 [file genes-13-01169-s001.zip]

Archive with 1 entries (1 files):
- genes-1743446-supplementary.pdf
